# Supplementary material for: Cross-platform comparison for the detection of RAS mutations in cfDNA (ddPCR Biorad detection assay, BEAMing assay, and NGS strategy)
Source: Oncotarget. 2018 Apr 20;9(30):21122–31. doi: 10.18632/oncotarget.24950 (PMC5940402; doi:10.18632/oncotarget.24950)
Supplement: Supplementary file 2 [file oncotarget-09-21122-s002.xlsx]

## Sheet: Colon Table 2
	FFPE DNA		Circulating Free DNA (cfDNA)
	PGM (Life Technology)		cfDNA concentration			ddPCR (Biorad)				BEAMing (Sysmex Inostics)						NGS (NextSeq - Illumina)
Patient	Gene	Mutation found	GE/µl	ng/µl	Gene	Absolute count of mutated GE	% of mutated GE	Statut	Concordance	Gene	Mutated variant	Nb of mutated signal	% of mutated signal	Statut	Concordance	Gene	Mutation found	AF %	Statut	Concordance
CIRCAN-COLON 16	KRAS/NRAS	WT	48.5	0.16	KRAS	26	9.0%	+		KRAS/NRAS	WT	5	0.003%	<LD		KRAS/NRAS	p.K117D	1.1%	+
CIRCAN-COLON 11	KRAS/NRAS	WT	66.6	0.22	KRAS	0	0.0%	<LD		KRAS/NRAS	WT	2	0.002%	<LD		KRAS/NRAS	WT	0.0%	<LD
CIRCAN-COLON 7	KRAS/NRAS	WT	157.6	0.52	KRAS	3	0.3%	<LD		KRAS/NRAS	WT	4	0.003%	<LD		KRAS/NRAS	WT	0.0%	<LD
CIRCAN-COLON 9	KRAS/NRAS	WT	1060.5	3.50	KRAS	0	0.0%	<LD		KRAS/NRAS	WT	9	0.002%	<LD		KRAS/NRAS	WT	0.0%	<LD
CIRCAN-COLON 20	KRAS/NRAS	WT	1663.5	5.49	KRAS	0	0.0%	<LD		KRAS/NRAS	WT	12	0.140%	<LD		KRAS/NRAS	WT	0.0%	<LD
CIRCAN-COLON 24	KRAS/NRAS	WT	90.9	0.30	KRAS	0	0.0%	<LD		KRAS/NRAS	WT	13	0.023%	<LD		KRAS/NRAS	WT	0.1%	<LD
CIRCAN-COLON 25	KRAS/NRAS	WT	54.5	0.18	KRAS	0	0.0%	<LD		KRAS/NRAS	WT	7	0.022%	<LD		KRAS/NRAS	WT	0.0%	<LD
CIRCAN-COLON 14	KRAS/NRAS	WT	60.6	0.20	KRAS	0	0.0%	<LD		KRAS/NRAS	WT	17	0.031%	<LD		KRAS/NRAS	WT	0.0%	<LD
CIRCAN-COLON 17	KRAS/NRAS	WT	130.3	0.43	KRAS	0	0.0%	<LD		KRAS/NRAS	WT	28	0.022%	<LD		KRAS/NRAS	WT	0.2%	<LD
CIRCAN-COLON 23	KRAS/NRAS	WT	142.4	0.47	KRAS	0	0.0%	<LD		KRAS/NRAS	KRAS Cdn 146	54	0.113%	+		KRAS/NRAS	WT	0.2%	<LD
CIRCAN-COLON 3	KRAS/NRAS	WT	157.6	0.52	KRAS	0	0.0%	<LD	Sens : 46.7%	KRAS/NRAS	KRAS Cdn 12	59	0.03%	+	Sens : 93.3%	KRAS/NRAS	WT	0.0%	<LD	Sens : 73.3%
CIRCAN-COLON 15	KRAS/NRAS	WT	669.6	2.21	KRAS	22	0.6%	+		KRAS/NRAS	KRAS Cdn 13	1113	0.441%	+		KRAS/NRAS	p.G13D	0.8%	+
CIRCAN-COLON 21	KRAS/NRAS	WT	672.6	2.22	KRAS	936	23.3%	+	Spe : 76.9%	KRAS/NRAS	KRAS Cdn 12	20795	11.018%	+	Spe : 69.2%	KRAS/NRAS	p.G12D	19.0%	+	Spe : 76.9%
CIRCAN-COLON 2	KRAS	p.Q61L	369.6	1.22	KRAS	0	0.0%	<LD		KRAS/NRAS	WT	19	0.007%	<LD		KRAS	p.Q61K	1.4%	+
CIRCAN-COLON 1	KRAS	p.G12D	112.1	0.37	KRAS	0	0.0%	<LD	PPV : 70%	KRAS/NRAS	KRAS Cdn 12	52	0.026%	+	PPV : 77.8%	KRAS/NRAS	WT	0.0%	<LD	PPV : 78.7%
CIRCAN-COLON 12	KRAS	p.G13D	48.5	0.16	KRAS	5	2.1%	+		KRAS/NRAS	KRAS Cdn 13	65	0.171%	+		KRAS/NRAS	WT	0.0%	<LD
CIRCAN-COLON 6	KRAS	p.G12V	124.2	0.41	KRAS	0	0	<LD	NPV : 55.6%	KRAS/NRAS	KRAS Cdn 12	116	0.080%	+	NPV : 90%	KRAS/NRAS	WT	0.0%	<LD	NPV : 71.4%
CIRCAN-COLON 10	KRAS	p.G12S	87.9	0.29	KRAS	2	0.4%	<LD		KRAS/NRAS	KRAS Cdn 12	334	0.470%	+		KRAS/NRAS	WT	0.0%	<LD
CIRCAN-COLON 8	KRAS	p.Q61H	296.9	0.98	KRAS	0	0	<LD		KRAS/NRAS	KRAS Cdn 61	598	0.191%	+		KRAS	p.Q61H	0.5%	+
CIRCAN-COLON 16	KRAS	p.G12V	48.5	0.16	KRAS	26	9.0%	+		KRAS/NRAS	KRAS Cdn 12	629	1.638%	+		KRAS	p.G12V	2.1%	+
CIRCAN-COLON 23	KRAS	p.G12D	142.4	0.47	KRAS	38	1.3%	+		KRAS/NRAS	KRAS Cdn 12	978	1.978%	+		KRAS	p.G12D	3.4%	+
CIRCAN-COLON 5	KRAS	p.G12D	399.9	1.32	KRAS	38	4.5%	+		KRAS/NRAS	KRAS Cdn 12	1134	0.610%	+		KRAS	p.G12D	1.2%	+
CIRCAN-COLON 19	NRAS	p.Q61H	830.2	2.74	KRAS	0	0	<LD		KRAS/NRAS	NRAS Cdn 61	1253	14.680%	+		NRAS	p.Q61H	22.7%	+
CIRCAN-COLON 18	KRAS	p.K117N	421.2	1.39	KRAS	0	0	<LD		KRAS/NRAS	KRAS Cdn 117	2179	4.870%	+		KRAS	p.K117D	10.89%	+
CIRCAN-COLON 4	KRAS	RAS+	599.9	1.98	KRAS	188	5.3%	+		KRAS/NRAS	KRAS Cdn 12	7566	2.560%	+		KRAS	p.G12V	5.5%	+
CIRCAN-COLON 22	KRAS	p.G12V	81.8	0.27	KRAS	718	147.1%	+		KRAS/NRAS	KRAS Cdn 12	17344	40.534%	+		KRAS	p.G12V	51.3%	+
CIRCAN-COLON 15	KRAS	p.Q61H	669.63	2.21	KRAS	22	0.6%	+		KRAS/NRAS	NRAS Cdn 61	21938	19.178%	+		KRAS	p.Q61H	34.0%	+
CIRCAN-COLON 13	KRAS	p.G12D	2757.3	9.10	KRAS	12460	75.5%	+		KRAS/NRAS	KRAS Cdn 12	77524	11.830%	+		KRAS	p.G12D	54.9%	+
n: number of cases	Sens : sensibility
Cdn : codon	Spe : Specificity
WT: wild-type	PPV : Positive Predictive Value
LD: limit of detection	NPV : Negative Predictive Value
MT : mutated	AF : Allelic Frequency
