# Supplementary material for: Cross-platform comparison for the detection of RAS mutations in cfDNA (ddPCR Biorad detection assay, BEAMing assay, and NGS strategy)
Source: Oncotarget. 2018 Apr 20;9(30):21122–31. doi: 10.18632/oncotarget.24950 (PMC5940402; doi:10.18632/oncotarget.24950)
Supplement: Supplementary file 3 [file oncotarget-09-21122-s003.xlsx]

## Sheet: Lung Table 3
	FFPE DNA		Circulating Free DNA (cfDNA)
	PGM (Life Technology)		cfDNA concentration		ddPCR (Biorad)					BEAMing (Sysmex Inostics)						NGS (NextSeq - Illumina)
Patient	Gene	Mutation found	GE/µl	ng/µl	Gene	Absolute count of mutated GE	% of mutated GE	Statut	Concordance	Gene	Mutated variants	Nb of mutated signal	% of mutated signal	Statut	Concordance	Gene	Mutation found	AF %	Statut	Concordance
CIRCAN-LUNG 55	KRAS/NRAS	WT	106.1	0.35	KRAS	0	0.0%	<LD		KRAS/NRAS	WT	7	0.007%	0		KRAS	WT	0.0%	<LD
CIRCAN-LUNG 276	KRAS/NRAS	WT	245.4	0.81	KRAS	2	0.8%	<LD		KRAS/NRAS	WT	12	0.013%	0		KRAS	WT	0.0%	<LD
CIRCAN-LUNG 427	KRAS/NRAS	WT	172.7	0.57	KRAS	0	0.0%	<LD		KRAS/NRAS	WT	13	0.011%	0		KRAS	WT	0.0%	<LD
CIRCAN-LUNG 62	KRAS/NRAS	WT	309.1	1.02	KRAS	0	0.0%	<LD		KRAS/NRAS	WT	30	0.020%	0		KRAS	WT	0.0%	<LD
CIRCAN-LUNG 328	KRAS/NRAS	WT	1212.0	4.00	KRAS	0	0.0%	<LD		KRAS/NRAS	WT	33	0.017%	0		KRAS	WT	0.0%	<LD
CIRCAN-LUNG 436	KRAS/NRAS	WT	139.4	0.46	KRAS	Not performed				KRAS/NRAS	Kras Cdn 12	216	0.338%	+		KRAS	p.G12C	0.6%	+
CIRCAN-LUNG 11	KRAS	p.G13F	45.5	0.15	KRAS	0	0.0%	<LD	Sens : 66.7%	KRAS/NRAS	WT	6	0.002%	<LD	Sens : 57.1%	KRAS	p.G13F	1.0%	+	Sens : 64.3%
CIRCAN-LUNG 511	KRAS	p.Q61K	718.1	2.37	KRAS	Not performed				KRAS/NRAS	WT	19	0.001%	<LD		KRAS	p.Q61K	1.3%	+
CIRCAN-LUNG 153	KRAS	p.G12F	96.9	0.32	KRAS	5	0.9%	<LD	Spe : 100%	KRAS/NRAS	WT	25	0.022%	<LD	Spe : 83.3%	KRAS	WT	0.0%	<LD	Spe : 83.3%
CIRCAN-LUNG 537	KRAS	p.G12C	193.9	0.64	KRAS	Not performed				KRAS/NRAS	WT	4	0.005%	<LD		KRAS	WT	0.0%	<LD
CIRCAN-LUNG 358	KRAS	MT	569.6	1.88	KRAS	Not performed			PPV : 100%	KRAS/NRAS	WT	4	0.013%	<LD	PPV : 88.9%	KRAS	WT	0.0%	<LD	PPV : 90.0%
CIRCAN-LUNG 54	KRAS	p.G12C	54.5	0.18	KRAS	0	0.0%	0		KRAS/NRAS	WT	30	0.140%	<LD		KRAS	WT	0.0%	<LD
CIRCAN-LUNG 492	KRAS	MT	884.8	2.92	KRAS	Not performed			NPV : 71.4%	KRAS/NRAS	Kras Cdn 12	141	0.241%	+	NPV : 45.5%	KRAS	WT	0.0%	<LD	NPV : 50.0%
CIRCAN-LUNG 470	KRAS	MT	112.1	0.37	KRAS	Not performed				KRAS/NRAS	Kras Cdn 12	417	2.004%	+		KRAS	p.G12V	3.0%	+
CIRCAN-LUNG 3	KRAS	p.G12A	196.9	0.65	KRAS	54	4.6%	+		KRAS/NRAS	Kras Cdn 12	1471	0.525%	+		KRAS	p.G12A	1.2%	+
CIRCAN-LUNG 526	KRAS	p.G12C	384.8	1.27	KRAS	Not performed				KRAS/NRAS	Kras Cdn 12	1829	0.972%	+		kRAS	p.G12C	1.7%	+
CIRCAN-LUNG 23	KRAS	p.G12C	196.9	0.65	KRAS	54	4.6%	+		KRAS/NRAS	Kras Cdn 12	4532	2.330%	+		KRAS	p.G12C	3.7%	+
CIRCAN-LUNG 59	KRAS	p.G12C	1433.2	4.73	KRAS	428	5.0%	+		KRAS/NRAS	Kras Cdn 12	5213	1.401%	+		KRAS	p.G12C	4.0%	+
CIRCAN-LUNG 376	KRAS	p.Q61L	1284.7	4.24	KRAS	0	0.0%	<LD		KRAS/NRAS	Kras Cdn 61	7831	1.600%	+		KRAS	p.Q61L	15.0%	+
CIRCAN-LUNG 58	KRAS	p.G12C	760.5	2.51	KRAS	1190	26.2%	+		KRAS/NRAS	Kras Cdn 12	30941	8.960%	+		KRAS	p.G12C	15.3%	+
CIRCAN-LUNG 505	Unknown		93.9	0.31	Not performed by this technology					KRAS/NRAS	WT	3	0.005%	<LD	No comparison with biopsy status	KRAS	WT	0.0%	<LD	No comparison with biopsy status
CIRCAN-LUNG 512			381.8	1.26						KRAS/NRAS	WT	5	0.008%	<LD		KRAS	WT	0.0%	<LD
CIRCAN-LUNG 481			227.2	0.75						KRAS/NRAS	WT	7	0.012%	<LD		KRAS	WT	0.0%	<LD
CIRCAN-LUNG 508			342.4	1.13						KRAS/NRAS	WT	7	0.013%	<LD		KRAS	WT	0.0%	<LD
CIRCAN-LUNG 437			103.0	0.34						KRAS/NRAS	WT	10	0.014%	<LD		KRAS	WT	0.0%	<LD
CIRCAN-LUNG 513			863.5	2.85						KRAS/NRAS	WT	14	0.012%	<LD		KRAS	WT	0.0%	<LD
CIRCAN-LUNG 454			239.4	0.79						KRAS/NRAS	WT	20	0.021%	<LD		KRAS	WT	0.0%	<LD
CIRCAN-LUNG 335			339.4	1.12						KRAS/NRAS	WT	21	0.026%	<LD		KRAS	WT	0.0%	<LD
CIRCAN-LUNG 460			1887.7	6.23						KRAS/NRAS	WT	29	0.008%	<LD		NRAS	p.Q61L	0.4%	<LD
CIRCAN-LUNG 434			115.1	0.38						KRAS/NRAS	WT	36	0.023%	<LD		KRAS	WT	0.0%	<LD
CIRCAN-LUNG 422			502.9	1.66						KRAS/NRAS	WT	39	0.018%	<LD		KRAS	WT	0.0%	<LD
CIRCAN-LUNG 534			336.3	1.11						KRAS/NRAS	Kras Cdn 12	179	0.322%	+		KRAS	p.G12V	0.6%	+
CIRCAN-LUNG 449			339.4	1.12						KRAS/NRAS	Kras Cdn 12	244	0.015%	+		KRAS	WT	0.0%	<LD
CIRCAN-LUNG 342			39.4	0.13						KRAS/NRAS	Kras Cdn 12	12322	26.654%	+		KRAS	p.G12D	37.0%	+
n: number of cases	Sens : sensibility
Cdn : codon	Spe : specificity
WT: wild-type	PPV : Positive Predictive Value
LD: limit of detection	NPV : Negative Predictive Value
MT : mutated	AF : Allelic Frequency
