# Supplementary material for: Cross-platform comparison for the detection of RAS mutations in cfDNA (ddPCR Biorad detection assay, BEAMing assay, and NGS strategy)
Source: Oncotarget. 2018 Apr 20;9(30):21122–31. doi: 10.18632/oncotarget.24950 (PMC5940402; doi:10.18632/oncotarget.24950)
Supplement: Supplementary file 4 [file oncotarget-09-21122-s004.xlsx]

## Sheet: Table 4
	A											CIRCAN-COLON																	CIRCAN-LUNG
	Signaling Pathway	Gene	n	CIRCAN-COLON 6	CIRCAN-COLON 10	CIRCAN-COLON 2	CIRCAN-COLON 3	CIRCAN-COLON 15	CIRCAN-COLON 21	CIRCAN-COLON 1	COLON-CIRCAN 8	CIRCAN-COLON 12	CIRCAN-COLON 16	CIRCAN-COLON 23	CIRCAN-COLON 5	CIRCAN-COLON 19	CIRCAN-COLON 18	CIRCAN-COLON 4	CIRCAN-COLON 22	CIRCAN-COLON 13	CIRCAN-LUNG 449	CIRCAN-LUNG 342	CIRCAN-LUNG 59	CIRCAN-LUNG 376	CIRCAN-LUNG 511	CIRCAN-LUNG 526	CIRCAN-LUNG 470	CIRCAN-LUNG 11	CIRCAN-LUNG 23	CIRCAN-LUNG 3	CIRCAN-LUNG 58	CIRCAN-LUNG 492	CIRCAN-LUNG 534	CIRCAN-LUNG 436
	PI3K-AKT	KRAS	28
		NRAS	1
		HRAS	1
		PTEN	1
		PIK3CA	3
	Wnt	APC	8
		SMAD4	1
	ATM	ATM	1
	p53	CDKN2A	2
		TP53	8						2					2
	Cytokine-Cytokine Receptor interaction	FGFR1	1
	B						CIRCAN-COLON																CIRCAN-LUNG
	Signaling Pathway	Genes	n	CIRCAN-COLON 24	CIRCAN-COLON 20	CIRCAN-COLON 25	CIRCAN-COLON 17	CIRCAN-COLON 11	CIRCAN-COLON 14	CIRCAN-COLON 9	CIRCAN-COLON 7	CIRCAN-LUNG 55	CIRCAN-LUNG 335	CIRCAN-LUNG 454	CIRCAN-LUNG 328	CIRCAN-LUNG 512	CIRCAN-LUNG 513	CIRCAN-LUNG 508	CIRCAN-LUNG 481	CIRCAN-LUNG 422	CIRCAN-LUNG 434	CIRCAN-LUNG 153	CIRCAN-LUNG 62	CIRCAN-LUNG 276	CIRCAN-LUNG 427	CIRCAN-LUNG 437	CIRCAN-LUNG 54	CIRCAN-LUNG 505	CIRCAN-LUNG 358	CIRCAN-LUNG 537	CIRCAN-LUNG 460
	Cytokine-Cytokine Receptor interaction	EGFR	4												2
		ERBB2	2			2
		ERBB4	1
		FGFR3	1
		FLT3	1
	MAPK	BRAF	1
	PI3K-AKT	PIK3CA	3
		PTEN	2
	p53	CDKN2A	1
		TP53	6
	wnt	CTNNB1	1
	Cysteine and methionine metabolism	DNMT3A	1
	Notch	NOTCH1	1
	TGF-b	SMAD4	2												2
